# Supplementary material for: Synthesis, Cytotoxicity, and Photophysical Investigations of 2-Amino-4,6-diphenylnicotinonitriles: An Experimental and Theoretical Study
Source: Molecules. 2024 Apr 16;29(8):1808. doi: 10.3390/molecules29081808 (PMC11055175; doi:10.3390/molecules29081808)
Supplement: Supplementary file 1 [file molecules-29-01808-s001.zip]

Archive with 1 entries (1 files):
- molecules-2934970-supplementary.pdf
